# Supplementary material for: Development and Verification of a Deep Learning Algorithm to Evaluate Small-Bowel Preparation Quality
Source: Diagnostics (Basel). 2021 Jun 20;11(6):1127. doi: 10.3390/diagnostics11061127 (PMC8234509; doi:10.3390/diagnostics11061127)
Supplement: Supplementary file 1 [file diagnostics-11-01127-s001.zip]

Archive with 1 entries (1 files):
- diagnostics-1202796-supplementary.pptx
